# Supplementary material for: Catalytic Dehydration of Fructose to 5-Hydroxymethylfurfural in Aqueous Medium over Nb2O5-Based Catalysts
Source: Nanomaterials (Basel). 2021 Jul 13;11(7):1821. doi: 10.3390/nano11071821 (PMC8308375; doi:10.3390/nano11071821)
Supplement: Supplementary file 1 [file nanomaterials-11-01821-s001.zip]

Archive with 1 entries (1 files):
- nanomaterials-1272623-supplementary.pdf
